# Supplementary material for: Suberoylanilide hydroxamic acid suppresses hepatic stellate cells activation by HMGB1 dependent reduction of NF-κB1
Source: PeerJ. 2015 Nov 3;3:e1362. doi: 10.7717/peerj.1362 (PMC4636417; doi:10.7717/peerj.1362)
Supplement: Table S2 [file peerj-03-1362-s002.xlsx]

## Sheet: Sheet1
Supplementary Table 2. Differentially expressed genes in SAHA treated LX2 cells
ProbeSet	Symbol	Name	Parametric p-value	FDR	Mean intensities 2.5μM SAHA	Mean intensities Control	Fold-change
8095744	AREG	amphiregulin	7e-07	0.0113	598.51	46.97	12.7424
8081233			1.3e-06	0.0129	659.5	64.5	10.2248
8048864	CCL20	chemokine (C-C motif) ligand 20	7e-07	0.0113	259.97	28.55	9.10578
8104492	ROPN1L	rhophilin associated tail protein 1-like	5.6e-05	0.017	566.32	77.67	7.29136
8040430	VSNL1	visinin-like 1	1.1e-05	0.0166	122.31	17.23	7.09867
7948444	TCN1	transcobalamin I (vitamin B12 binding protein, R binder family)	5.05e-05	0.0169	91.54	14.3	6.4014
7908351	PLA2G4A	phospholipase A2, group IVA (cytosolic, calcium-dependent)	6.6e-06	0.0166	71.24	11.25	6.33244
8090214	SLC12A8	solute carrier family 12 (potassium/chloride transporters), member 8	2e-06	0.0129	1096.95	178.64	6.14056
7965036			9.7e-06	0.0166	224.19	36.95	6.06739
7963970	PMEL	premelanosome protein	1.65e-05	0.0166	136.06	23.6	5.76525
8112198	ACTBL2	actin, beta-like 2	9.8e-06	0.0166	86.73	15.2	5.70592
8104570	FAM105A	family with sequence similarity 105, member A	2.2e-06	0.0129	1485.81	263.06	5.64818
7903214	LPPR4	lipid phosphate phosphatase-related protein type 4	7.69e-05	0.0172	319.52	58.71	5.44234
8153002	NDRG1	N-myc downstream regulated 1	2.47e-05	0.0168	1839.29	339.79	5.41302
7979133	NID2	nidogen 2 (osteonidogen)	1.26e-05	0.0166	1000.24	185.45	5.39358
8083779	SERPINI1	serpin peptidase inhibitor, clade I (neuroserpin), member 1	5.5e-06	0.0166	60.81	11.68	5.20634
7958262	TCP11L2	t-complex 11, testis-specific-like 2	0.0001429	0.0188	247.6	48.17	5.14013
7973433	DHRS2	dehydrogenase/reductase (SDR family) member 2	2.4e-06	0.0129	149.06	29.09	5.1241
8149825	STC1	stanniocalcin 1	9.32e-05	0.0177	1058.17	210.92	5.01693
8177222	CD24	CD24 molecule	0.0001113	0.0183	97.2	19.43	5.00257
8017096			3.25e-05	0.0169	96.5	20.32	4.74902
8099633	PPARGC1A	peroxisome proliferator-activated receptor gamma, coactivator 1 alpha	6.3e-06	0.0166	123.72	26.84	4.60954
8059580	DNER	delta/notch-like EGF repeat containing	0.0001924	0.0198	383.18	87.02	4.40336
8128001	CGA	glycoprotein hormones, alpha polypeptide	3.6e-05	0.0169	108.81	25	4.3524
8067955	CXADR	coxsackie virus and adenovirus receptor	2.2e-05	0.0166	193.89	45.3	4.28013
7892682			7.62e-05	0.0172	26.22	6.13	4.27732
8148040	MAL2	mal, T-cell differentiation protein 2 (gene/pseudogene)	3.48e-05	0.0169	187.77	44.3	4.2386
8056837	GPR155	G protein-coupled receptor 155	7e-06	0.0166	98.51	23.75	4.14779
8124498	ZNF204P	zinc finger protein 204, pseudogene	0.0001565	0.0189	53.28	12.86	4.14308
7951351	PDGFD	platelet derived growth factor D	5.7e-06	0.0166	138.2	34.03	4.06112
8112731	F2RL2	coagulation factor II (thrombin) receptor-like 2	7.92e-05	0.0172	151.14	37.82	3.9963
8006502			9.5e-06	0.0166	12.26	3.08	3.98052
8171248	KAL1	Kallmann syndrome 1 sequence	1.16e-05	0.0166	190.51	47.89	3.97807
8031570	RFPL4A	ret finger protein-like 4A	0.0002502	0.0216	39.23	9.95	3.94271
7906574	SUMO1P3	SUMO1 pseudogene 3	1.71e-05	0.0166	29.76	7.58	3.92612
8098379	WDR17	WD repeat domain 17	1.94e-05	0.0166	110.52	28.96	3.8163
8025402	ANGPTL4	angiopoietin-like 4	4.32e-05	0.0169	332.99	87.46	3.80734
8152522	ENPP2	ectonucleotide pyrophosphatase/phosphodiesterase 2	3.84e-05	0.0169	175.41	46.62	3.76255
8111524	UGT3A2	UDP glycosyltransferase 3 family, polypeptide A2	6.87e-05	0.0172	154.36	41.83	3.69017
8047926	MAP2	microtubule-associated protein 2	7.2e-06	0.0166	63.58	17.29	3.67727
8057803	TMEFF2	transmembrane protein with EGF-like and two follistatin-like domains 2	7.96e-05	0.0172	397.13	108.26	3.6683
7894893			1.2e-05	0.0166	25.13	6.86	3.66327
8097449	PCDH10	protocadherin 10	5.32e-05	0.0169	588.55	161.75	3.63864
7894353			0.0004283	0.0241	25.9	7.31	3.54309
8135576	TES	testis derived transcript (3 LIM domains)	1.41e-05	0.0166	690.3	195.84	3.52482
8160332	MLLT3	myeloid/lymphoid or mixed-lineage leukemia (trithorax homolog, Drosophila); translocated to, 3	1.92e-05	0.0166	261.22	74.17	3.52191
8066214	TGM2	transglutaminase 2 (C polypeptide, protein-glutamine-gamma-glutamyltransferase)	7.33e-05	0.0172	1635.72	465.6	3.51314
7912196			0.0007457	0.0277	22.17	6.41	3.45866
8096281	IBSP	integrin-binding sialoprotein	0.0004696	0.0246	68.56	20.01	3.42629
8129666	SLC2A12	solute carrier family 2 (facilitated glucose transporter), member 12	3.35e-05	0.0169	70.13	20.47	3.42599
8095751	PARM1	prostate androgen-regulated mucin-like protein 1	4.87e-05	0.0169	71.11	20.84	3.41219
8096301	SPP1	secreted phosphoprotein 1	5.11e-05	0.0169	214.43	63.16	3.39503
8081288	TMEM45A	transmembrane protein 45A	8.73e-05	0.0172	204.13	60.16	3.39312
7954330	SLCO1B3	solute carrier organic anion transporter family, member 1B3	0.0006064	0.0259	23.8	7.04	3.38068
8102587	NDNF	neuron-derived neurotrophic factor	1.24e-05	0.0166	111.29	33.28	3.34405
7919390			0.0002553	0.0216	81.15	24.37	3.32991
7972239	SLITRK6	SLIT and NTRK-like family, member 6	4.3e-05	0.0169	26.05	7.86	3.31425
8037079	ATP1A3	ATPase, Na+/K+ transporting, alpha 3 polypeptide	0.0001739	0.0192	450.64	136.3	3.30624
8040365	TRIB2	tribbles homolog 2 (Drosophila)	0.0003167	0.0218	138.3	42.35	3.26564
7934920	LIPA	lipase A, lysosomal acid, cholesterol esterase	1.74e-05	0.0166	1007.46	312.39	3.22501
7970793	SLC46A3	solute carrier family 46, member 3	0.0001103	0.0183	185.03	57.59	3.21288
8138708	HOXA1	homeobox A1	8.59e-05	0.0172	123.23	38.61	3.19166
8068100	LINC00189	long intergenic non-protein coding RNA 189	0.0002157	0.0207	105.98	33.27	3.18545
8168472	ATP7A	ATPase, Cu++ transporting, alpha polypeptide	1.5e-05	0.0166	294.13	92.9	3.16609
7965335	DUSP6	dual specificity phosphatase 6	0.0009775	0.0304	698.34	221.5	3.15278
7988563	SHC4	SHC (Src homology 2 domain containing) family, member 4	1.52e-05	0.0166	90.61	28.89	3.13638
7934997	PPP1R3C	protein phosphatase 1, regulatory subunit 3C	4.89e-05	0.0169	338.06	108.05	3.12874
7912157	ERRFI1	ERBB receptor feedback inhibitor 1	4.25e-05	0.0169	1530.13	492.82	3.10485
8111677	LIFR	leukemia inhibitory factor receptor alpha	3.4e-05	0.0169	1234.09	404.19	3.05324
7962146	FAM60A	family with sequence similarity 60, member A	0.0001934	0.0198	70.28	23.02	3.053
8150138	TEX15	testis expressed 15	9.56e-05	0.0178	61.66	20.31	3.03594
8057045	FKBP7	FK506 binding protein 7	3.07e-05	0.0169	306.78	101.6	3.01949
8089106			0.0002188	0.0207	43.14	14.33	3.01047
8060997	SPTLC3	serine palmitoyltransferase, long chain base subunit 3	2.02e-05	0.0166	229.38	76.48	2.99922
8136213			5.82e-05	0.017	56.12	18.93	2.96461
7895786			0.0002447	0.0216	54.95	18.55	2.96226
8147030	STMN2	stathmin-like 2	0.0003793	0.0233	42.21	14.28	2.95588
7906954	PBX1	pre-B-cell leukemia homeobox 1	0.0006261	0.0263	533.66	181	2.9484
7962312	ABCD2	ATP-binding cassette, sub-family D (ALD), member 2	5.77e-05	0.017	51	17.33	2.94287
8138689	SKAP2	src kinase associated phosphoprotein 2	4.45e-05	0.0169	578.39	197.09	2.93465
8132710	C7orf69	chromosome 7 open reading frame 69	0.0001087	0.0183	54.56	18.61	2.93176
7932160	FAM107B	family with sequence similarity 107, member B	2.71e-05	0.0168	607.12	207.43	2.92687
8091867	BCHE	butyrylcholinesterase	1.99e-05	0.0166	59.25	20.26	2.92448
8090235			0.0001317	0.0186	9.06	3.1	2.92258
8019709	RNU2-1	RNA, U2 small nuclear 1	0.0002814	0.0217	946.24	323.97	2.92076
8057677	SLC40A1	solute carrier family 40 (iron-regulated transporter), member 1	6.87e-05	0.0172	111.6	38.28	2.91536
7972016			8.36e-05	0.0172	17.33	5.96	2.90772
8038367	SLC17A7	solute carrier family 17 (sodium-dependent inorganic phosphate cotransporter), member 7	0.0001215	0.0183	117.82	40.77	2.88987
8150509	PLAT	plasminogen activator, tissue	8.39e-05	0.0172	3070.17	1068.88	2.87232
8138289	ETV1	ets variant 1	3.09e-05	0.0169	168.7	58.96	2.86126
7935188	SORBS1	sorbin and SH3 domain containing 1	0.0004089	0.024	109.7	38.56	2.84492
8031573	RFPL4A	ret finger protein-like 4A	0.0005808	0.0255	41.63	14.64	2.84358
8134339	PEG10	paternally expressed 10	3.68e-05	0.0169	1086.45	385.74	2.81653
7899627	TINAGL1	tubulointerstitial nephritis antigen-like 1	7.67e-05	0.0172	257.41	91.57	2.81107
7918026	EXTL2	exostosin-like glycosyltransferase 2	4.94e-05	0.0169	211.7	75.35	2.80956
8180078	HLA-DMB	major histocompatibility complex, class II, DM beta	2.74e-05	0.0168	177.3	63.16	2.80716
7984524	PAQR5	progestin and adipoQ receptor family member V	0.0004528	0.0245	199.45	71.8	2.77786
7896313			0.0001533	0.0189	88.38	31.83	2.77663
7915787	PIK3R3	phosphoinositide-3-kinase, regulatory subunit 3 (gamma)	0.0004114	0.024	212.71	77.04	2.76103
8096130	CDS1	CDP-diacylglycerol synthase (phosphatidate cytidylyltransferase) 1	6.59e-05	0.0172	106.51	38.62	2.7579
7993126	ABAT	4-aminobutyrate aminotransferase	2.54e-05	0.0168	223.86	81.37	2.75114
7904953			0.0001296	0.0186	11.71	4.26	2.74883
7894517			0.0005253	0.0251	13.77	5.02	2.74303
7950162	PDE2A	phosphodiesterase 2A, cGMP-stimulated	8.05e-05	0.0172	188.67	68.79	2.7427
8080964	GXYLT2	glucoside xylosyltransferase 2	3.55e-05	0.0169	258.35	94.49	2.73415
7932214	ACBD7	acyl-CoA binding domain containing 7	2.81e-05	0.0168	246.07	90.77	2.71092
8166469	SAT1	spermidine/spermine N1-acetyltransferase 1	7.11e-05	0.0172	1263.94	472.18	2.67682
7912525			0.0003151	0.0218	17.51	6.57	2.66514
7919560			7.64e-05	0.0172	363.27	136.63	2.65879
7969171	DLEU1	deleted in lymphocytic leukemia 1 (non-protein coding)	3.5e-05	0.0169	198.95	75	2.65267
7979158	TXNDC16	thioredoxin domain containing 16	8.41e-05	0.0172	108.67	41.17	2.63954
8058627	ERBB4	v-erb-a erythroblastic leukemia viral oncogene homolog 4 (avian)	0.0004334	0.0241	39.9	15.13	2.63714
8101675	ABCG2	ATP-binding cassette, sub-family G (WHITE), member 2	0.0002573	0.0216	100.52	38.16	2.63417
7912145	TNFRSF9	tumor necrosis factor receptor superfamily, member 9	0.0007733	0.028	540.39	205.43	2.63053
8017098			3.97e-05	0.0169	66.79	25.41	2.62849
7908409	RGS2	regulator of G-protein signaling 2, 24kDa	0.0006951	0.0272	205.09	78.08	2.62666
8162276	NFIL3	nuclear factor, interleukin 3 regulated	8.35e-05	0.0172	610.47	232.62	2.62432
7965541	FGD6	FYVE, RhoGEF and PH domain containing 6	0.0001713	0.0191	161.47	61.54	2.62382
8014903	GSDMB	gasdermin B	0.0003514	0.0226	91.2	34.8	2.62069
8117081	KDM1B	lysine (K)-specific demethylase 1B	8.75e-05	0.0172	347.36	132.63	2.61902
8083616	MLF1	myeloid leukemia factor 1	5.69e-05	0.017	251.57	96.14	2.6167
8065071	FLRT3	fibronectin leucine rich transmembrane protein 3	5.15e-05	0.0169	71.75	27.48	2.61099
7907370	DNM3	dynamin 3	0.000383	0.0234	101.13	38.74	2.61048
8015412	JUP	junction plakoglobin	0.0001857	0.0198	328.3	125.81	2.60949
8097973	GUCY1B3	guanylate cyclase 1, soluble, beta 3	0.0002794	0.0217	123.31	47.5	2.596
8052940	PAIP2B	poly(A) binding protein interacting protein 2B	0.0007738	0.028	116.69	44.98	2.59426
7943376	KIAA1377	KIAA1377	7.76e-05	0.0172	81.62	31.64	2.57965
8150364	TM2D2	TM2 domain containing 2	2.8e-05	0.0168	771.07	299.13	2.57771
7934278	P4HA1	prolyl 4-hydroxylase, alpha polypeptide I	0.0004885	0.0247	523.11	203.02	2.57664
8120222	EFHC1	EF-hand domain (C-terminal) containing 1	0.0003492	0.0226	364.87	141.9	2.57132
8120067	SLC25A27	solute carrier family 25, member 27	0.00029	0.0217	73.77	28.7	2.57038
7893437			0.0004411	0.0241	38.19	14.86	2.56999
8095907	FRAS1	Fraser syndrome 1	3.18e-05	0.0169	80.78	31.63	2.5539
7935521	AVPI1	arginine vasopressin-induced 1	0.0001101	0.0183	554.83	217.25	2.55388
7958352	BTBD11	BTB (POZ) domain containing 11	4.95e-05	0.0169	83.21	32.6	2.55245
7929065	IFIT1	interferon-induced protein with tetratricopeptide repeats 1	8.01e-05	0.0172	204.59	80.21	2.55068
8144721	C8orf48	chromosome 8 open reading frame 48	0.0005393	0.0251	80.62	31.65	2.54724
8157582	GSN	gelsolin	5.57e-05	0.017	501.98	197.72	2.53884
8016540	PHOSPHO1	phosphatase, orphan 1	0.0006438	0.0266	93.18	36.81	2.53138
8122099	ENPP1	ectonucleotide pyrophosphatase/phosphodiesterase 1	0.0004175	0.024	553.65	219.18	2.52601
7892877			6.78e-05	0.0172	47.84	18.94	2.52587
8170538	GABRQ	gamma-aminobutyric acid (GABA) A receptor, theta	3.94e-05	0.0169	86.45	34.28	2.52188
7963721	CALCOCO1	calcium binding and coiled-coil domain 1	0.0001313	0.0186	474.92	189.44	2.50697
8008201	NGFR	nerve growth factor receptor	4.36e-05	0.0169	189.36	75.59	2.50509
7921900	SH2D1B	SH2 domain containing 1B	0.0009647	0.0303	38.43	15.36	2.50195
7980744	RPS6KA5	ribosomal protein S6 kinase, 90kDa, polypeptide 5	0.0001112	0.0183	193.46	77.83	2.48567
8044021	IL1RL1	interleukin 1 receptor-like 1	0.000198	0.0199	64.27	25.86	2.48531
7904715			0.0001375	0.0186	142.78	57.47	2.48443
7966600	SLC24A6	solute carrier family 24 (sodium/lithium/calcium exchanger), member 6	5.47e-05	0.017	438.85	176.95	2.48008
8113130	MCTP1	multiple C2 domains, transmembrane 1	7.6e-05	0.0172	64.08	25.92	2.47222
8031076	CACNG7	calcium channel, voltage-dependent, gamma subunit 7	4.47e-05	0.0169	214.59	86.88	2.46996
8060940	LAMP5	lysosomal-associated membrane protein family, member 5	4.16e-05	0.0169	47	19.03	2.46978
8026971	IFI30	interferon, gamma-inducible protein 30	0.0003681	0.023	300.24	121.76	2.46583
7976451	PPP4R4	protein phosphatase 4, regulatory subunit 4	0.0002656	0.0216	141.13	57.32	2.46214
7997336	VAT1L	vesicle amine transport protein 1 homolog (T. californica)-like	0.0001866	0.0198	511.66	208.26	2.45683
7974835	PRKCH	protein kinase C, eta	8.87e-05	0.0172	200.28	81.61	2.45411
8097801	FAM160A1	family with sequence similarity 160, member A1	6.64e-05	0.0172	119.09	48.66	2.44739
8059177	TUBA4A	tubulin, alpha 4a	0.0001234	0.0183	322.25	133	2.42293
8131614	AHR	aryl hydrocarbon receptor	0.0002164	0.0207	926.92	383.41	2.41757
8140967	SAMD9	sterile alpha motif domain containing 9	0.0003231	0.0219	1563.88	647.65	2.4147
8067113	ZNF217	zinc finger protein 217	0.0001505	0.0189	795.05	330.32	2.40691
8126839	TNFRSF21	tumor necrosis factor receptor superfamily, member 21	6.26e-05	0.0171	291.9	121.28	2.40683
8102862	MAML3	mastermind-like 3 (Drosophila)	0.0009305	0.0299	108.13	45.02	2.40182
7974366	PTGER2	prostaglandin E receptor 2 (subtype EP2), 53kDa	8.11e-05	0.0172	158.9	66.18	2.40103
8088264	IL17RD	interleukin 17 receptor D	5.09e-05	0.0169	112.54	46.89	2.40009
7972259	DCT	dopachrome tautomerase	0.0008161	0.0288	36	15.06	2.39044
8112409	SGTB	small glutamine-rich tetratricopeptide repeat (TPR)-containing, beta	0.0002982	0.0217	405.84	169.93	2.38828
8129254	MAN1A1	mannosidase, alpha, class 1A, member 1	5.9e-05	0.017	148.32	62.19	2.38495
8155754	MAMDC2	MAM domain containing 2	5.88e-05	0.017	54.72	22.99	2.38017
8123598	SERPINB1	serpin peptidase inhibitor, clade B (ovalbumin), member 1	0.0001152	0.0183	313.74	131.92	2.37826
8077490	LMCD1	LIM and cysteine-rich domains 1	0.0001854	0.0198	217.66	91.57	2.37698
8124134	TPMT	thiopurine S-methyltransferase	7.5e-05	0.0172	290.18	122.09	2.37677
7894649			0.0009259	0.0299	18.52	7.8	2.37436
8083743	ARL14	ADP-ribosylation factor-like 14	0.000214	0.0206	41.61	17.56	2.36959
8105411	IL31RA	interleukin 31 receptor A	0.0007626	0.028	61.74	26.12	2.36371
7965403	LUM	lumican	6.1e-05	0.0171	39.33	16.64	2.36358
8021150			4.59e-05	0.0169	52.44	22.2	2.36216
7893115			0.0001315	0.0186	67.51	28.6	2.36049
8083146	PLS1	plastin 1	7.14e-05	0.0172	245.97	104.38	2.35649
8121672	VGLL2	vestigial like 2 (Drosophila)	0.0004031	0.0239	122.48	52.14	2.34906
7933080			6.52e-05	0.0172	8.01	3.41	2.34897
8041781	EPAS1	endothelial PAS domain protein 1	0.0008236	0.0289	2072.93	883.65	2.34587
7979529	KCNH5	potassium voltage-gated channel, subfamily H (eag-related), member 5	5.33e-05	0.0169	35.01	14.94	2.34337
7952249	USP2	ubiquitin specific peptidase 2	8.89e-05	0.0172	76.3	32.58	2.34193
8052355			0.0004243	0.0241	614.24	262.29	2.34184
8117034	GMPR	guanosine monophosphate reductase	4.95e-05	0.0169	661.45	282.45	2.34183
8017104			0.0005404	0.0251	40.19	17.23	2.33256
8077376	ITPR1	inositol 1,4,5-trisphosphate receptor, type 1	0.000124	0.0183	97.96	42.12	2.32574
8045336	GPR39	G protein-coupled receptor 39	0.0002071	0.0202	272.63	117.35	2.32322
8138718	HOXA2	homeobox A2	6.5e-05	0.0172	296.12	127.96	2.31416
7983828	TEX9	testis expressed 9	0.0001698	0.0191	110.58	47.9	2.30856
7957338	SYT1	synaptotagmin I	8.79e-05	0.0172	314.55	136.31	2.30761
8099912	SMIM14	small integral membrane protein 14	7.29e-05	0.0172	226.18	98.4	2.29858
7948894	RNU2-1	RNA, U2 small nuclear 1	0.0002879	0.0217	1008.05	439.46	2.29384
8058604	MYL1	myosin, light chain 1, alkali; skeletal, fast	0.0003533	0.0226	27.37	11.95	2.29038
8067985	NCAM2	neural cell adhesion molecule 2	6.24e-05	0.0171	61.27	26.76	2.28961
8121749	GJA1	gap junction protein, alpha 1, 43kDa	0.0006983	0.0272	291.78	127.59	2.28686
7918768	DENND2C	DENN/MADD domain containing 2C	7.91e-05	0.0172	70.1	30.71	2.28264
8150076	DUSP4	dual specificity phosphatase 4	0.0001073	0.0183	140.33	61.58	2.27882
8151684	MMP16	matrix metallopeptidase 16 (membrane-inserted)	5.81e-05	0.017	39.03	17.14	2.27713
7893735			8.82e-05	0.0172	22.3	9.81	2.27319
7908204	HMCN1	hemicentin 1	0.0002042	0.0201	48.47	21.34	2.27132
7951429	KBTBD3	kelch repeat and BTB (POZ) domain containing 3	0.0008574	0.0292	29.4	12.95	2.27027
8020878	MAPRE2	microtubule-associated protein, RP/EB family, member 2	0.0001303	0.0186	1197.84	527.66	2.2701
8117760	HLA-F	major histocompatibility complex, class I, F	0.0002599	0.0216	97.79	43.08	2.26996
8028991	CYP2S1	cytochrome P450, family 2, subfamily S, polypeptide 1	0.0002158	0.0207	284.3	125.46	2.26606
8145611	FZD3	frizzled family receptor 3	9.59e-05	0.0178	77.93	34.4	2.26541
8110084	MSX2	msh homeobox 2	0.0004851	0.0246	104	46.21	2.2506
7943562	ELMOD1	ELMO/CED-12 domain containing 1	0.0001236	0.0183	40.12	17.85	2.24762
8053073	SLC4A5	solute carrier family 4, sodium bicarbonate cotransporter, member 5	0.0004903	0.0247	53.56	23.85	2.2457
8004545	ATP1B2	ATPase, Na+/K+ transporting, beta 2 polypeptide	0.0001956	0.0198	137.65	61.32	2.24478
8138834	FKBP14	FK506 binding protein 14, 22 kDa	0.0002281	0.021	241.59	108.02	2.23653
7946446	NRIP3	nuclear receptor interacting protein 3	0.0001065	0.0183	374.05	167.68	2.23074
7965964	SLC41A2	solute carrier family 41, member 2	0.00016	0.0189	399.46	179.18	2.22938
8112033	ARL15	ADP-ribosylation factor-like 15	0.0002732	0.0217	268.59	120.55	2.22804
8157650	PTGS1	prostaglandin-endoperoxide synthase 1 (prostaglandin G/H synthase and cyclooxygenase)	0.000381	0.0233	111.03	49.87	2.22639
8044375	BCL2L11	BCL2-like 11 (apoptosis facilitator)	0.0002031	0.0201	188.5	84.85	2.22157
8116610	NQO2	NAD(P)H dehydrogenase, quinone 2	0.0001425	0.0188	658.3	296.82	2.21784
8149749	TNFRSF10D	tumor necrosis factor receptor superfamily, member 10d, decoy with truncated death domain	0.0002588	0.0216	694.29	313.12	2.21733
8037363	CADM4	cell adhesion molecule 4	0.0002407	0.0216	255.52	115.35	2.21517
7953943	GABARAPL1	GABA(A) receptor-associated protein like 1	0.0008472	0.0291	541.84	244.72	2.21412
7922137	NME7	NME/NM23 family member 7	0.0005388	0.0251	166.02	74.99	2.2139
8127989	SNORD50B	small nucleolar RNA, C/D box 50B	0.0003899	0.0236	115.73	52.3	2.21281
7986532	OR4F15	olfactory receptor, family 4, subfamily F, member 15	0.0005027	0.0249	41.92	18.98	2.20864
8117382	HIST1H2BD	histone cluster 1, H2bd	0.0001858	0.0198	206.49	93.57	2.2068
8154254	KIAA1432	KIAA1432	0.0001929	0.0198	242.21	109.94	2.20311
7942118	MYEOV	myeloma overexpressed (in a subset of t(11;14) positive multiple myelomas)	0.0004127	0.024	164.67	74.95	2.19706
7925929	AKR1C3	aldo-keto reductase family 1, member C3	0.0004947	0.0248	55.03	25.08	2.19418
8127094	GSTA4	glutathione S-transferase alpha 4	0.0004247	0.0241	156.46	71.32	2.19377
8121547	FAM229B	family with sequence similarity 229, member B	0.0001537	0.0189	174.37	79.59	2.19085
8108873	ARHGAP26	Rho GTPase activating protein 26	0.0002177	0.0207	527.16	240.92	2.18811
8069178	ADARB1	adenosine deaminase, RNA-specific, B1	0.0001593	0.0189	899.21	411.01	2.18781
7893110			0.0003998	0.0238	56.17	25.68	2.18731
8067140	CYP24A1	cytochrome P450, family 24, subfamily A, polypeptide 1	0.0004071	0.024	97.98	44.92	2.18121
8174351	NUP62CL	nucleoporin 62kDa C-terminal like	0.000124	0.0183	93.13	42.81	2.17543
8117020	MYLIP	myosin regulatory light chain interacting protein	0.0001457	0.0189	163.92	75.54	2.16998
7964658			0.000263	0.0216	39.98	18.45	2.16694
8146788			0.0001572	0.0189	41.99	19.4	2.16443
8149500	MTUS1	microtubule associated tumor suppressor 1	0.0001473	0.0189	77.65	35.89	2.16356
8171297	MID1	midline 1 (Opitz/BBB syndrome)	8.3e-05	0.0172	697.99	322.71	2.1629
8142646	IQUB	IQ motif and ubiquitin domain containing	0.0004772	0.0246	12.67	5.87	2.15843
8121257	PRDM1	PR domain containing 1, with ZNF domain	0.0009184	0.0298	60.86	28.21	2.15739
7950810	SYTL2	synaptotagmin-like 2	0.0003036	0.0217	98.43	45.73	2.15242
8135915	HILPDA	hypoxia inducible lipid droplet-associated	0.0003463	0.0226	323.5	150.51	2.14936
7964997	CAPS2	calcyphosine 2	0.0003142	0.0218	45.44	21.15	2.14846
8146517	CHCHD7	coiled-coil-helix-coiled-coil-helix domain containing 7	8.42e-05	0.0172	38.58	17.98	2.14572
7894637			0.0001441	0.0189	233.85	109.08	2.14384
7984569	LRRC49	leucine rich repeat containing 49	0.0005938	0.0257	409.07	190.86	2.1433
8166243	REPS2	RALBP1 associated Eps domain containing 2	0.0002546	0.0216	205.99	96.25	2.14016
7903162	TMEM56	transmembrane protein 56	0.0001397	0.0186	123.81	57.87	2.13945
8072926	H1F0	H1 histone family, member 0	0.0006928	0.0272	1980.22	929.46	2.13051
8174937	TENM1	teneurin transmembrane protein 1	9.11e-05	0.0174	37.09	17.42	2.12916
7896337			0.0007426	0.0277	137.71	64.7	2.12844
8104014	CCDC110	coiled-coil domain containing 110	0.0002479	0.0216	15.94	7.49	2.12817
8046895	FAM171B	family with sequence similarity 171, member B	0.0002759	0.0217	550.31	258.69	2.1273
8180309	ST6GALNAC3	ST6 (alpha-N-acetyl-neuraminyl-2,3-beta-galactosyl-1,3)-N-acetylgalactosaminide alpha-2,6-sialyltransferase 3	0.0001166	0.0183	332.66	156.9	2.1202
8149551	PSD3	pleckstrin and Sec7 domain containing 3	0.000459	0.0245	254.7	120.13	2.1202
8127987	SNORD50A	small nucleolar RNA, C/D box 50A	0.0001345	0.0186	311.89	147.17	2.11925
7892727			0.000256	0.0216	13.87	6.55	2.11756
8088952			0.0002273	0.021	55.91	26.41	2.117
7894882			0.0001349	0.0186	67.08	31.72	2.11475
7893211			0.0002181	0.0207	19.05	9.01	2.11432
8081582	PLCXD2	phosphatidylinositol-specific phospholipase C, X domain containing 2	0.0001044	0.0182	79.13	37.43	2.11408
8040458	KCNS3	potassium voltage-gated channel, delayed-rectifier, subfamily S, member 3	0.000774	0.028	112.75	53.41	2.11103
8083968	NLGN1	neuroligin 1	0.0001384	0.0186	52.98	25.1	2.11076
8112940	SSBP2	single-stranded DNA binding protein 2	0.0002641	0.0216	848.7	402.29	2.10967
7895830			0.0004098	0.024	6.16	2.92	2.10959
8123651	TUBB2B	tubulin, beta 2B class IIb	0.0004567	0.0245	240.56	114.11	2.10814
8149865	EBF2	early B-cell factor 2	0.0001387	0.0186	83.43	39.6	2.10682
7903144	SLC44A3	solute carrier family 44, member 3	0.0001291	0.0186	63.26	30.04	2.10586
7894973			0.0004842	0.0246	82.97	39.4	2.10584
8105229	PELO	pelota homolog (Drosophila)	9.95e-05	0.0179	457.62	217.73	2.10178
8040742	MAPRE3	microtubule-associated protein, RP/EB family, member 3	0.0001187	0.0183	432.92	206.09	2.10064
7909801	LYPLAL1	lysophospholipase-like 1	0.0003198	0.0219	54.85	26.12	2.09992
7949410	MALAT1	metastasis associated lung adenocarcinoma transcript 1 (non-protein coding)	0.0009599	0.0302	277.76	132.38	2.0982
8099850	TMEM156	transmembrane protein 156	0.0007203	0.0275	48.84	23.31	2.09524
8129392	SOGA3	SOGA family member 3	0.0001717	0.0191	90.17	43.07	2.09357
8135488	LRRN3	leucine rich repeat neuronal 3	0.0006973	0.0272	82.9	39.61	2.09291
7918606	PPM1J	protein phosphatase, Mg2+/Mn2+ dependent, 1J	0.0001646	0.019	100.27	47.91	2.09288
7989501	CA12	carbonic anhydrase XII	0.0008076	0.0287	128.6	61.48	2.09174
7930894	GRK5	G protein-coupled receptor kinase 5	0.0005769	0.0254	238.65	114.13	2.09104
7896393			0.0005121	0.0251	24.73	11.83	2.09045
7983379			0.0001002	0.0179	50.19	24.01	2.09038
8091863	SLITRK3	SLIT and NTRK-like family, member 3	0.0002005	0.02	28.7	13.74	2.08879
8034783	LPHN1	latrophilin 1	0.0003678	0.023	244.71	117.29	2.08637
8121838	TPD52L1	tumor protein D52-like 1	0.0003963	0.0238	61.92	29.73	2.08274
8092134	PLD1	phospholipase D1, phosphatidylcholine-specific	0.0002236	0.0209	135.87	65.27	2.08166
8130438	TFB1M	transcription factor B1, mitochondrial	0.0003305	0.0221	274.79	132.15	2.07938
7917954	FRRS1	ferric-chelate reductase 1	0.0007477	0.0278	155.49	74.81	2.07847
8097098	USP53	ubiquitin specific peptidase 53	0.0003178	0.0219	388.08	187.44	2.07042
8109344	GM2A	GM2 ganglioside activator	0.0001214	0.0183	610.41	294.96	2.06947
8024323	REEP6	receptor accessory protein 6	0.0001576	0.0189	190.9	92.37	2.06669
8102728			0.0003052	0.0217	54.56	26.42	2.0651
8059854	ARL4C	ADP-ribosylation factor-like 4C	0.0002583	0.0216	242.21	117.29	2.06505
7924888	HIST3H2A	histone cluster 3, H2a	0.0003017	0.0217	49.15	23.81	2.06426
7942783	AAMDC	adipogenesis associated, Mth938 domain containing	0.0001206	0.0183	150.69	73.1	2.06142
8135967			0.0001798	0.0195	249.62	121.29	2.05804
8169272	ATG4A	autophagy related 4A, cysteine peptidase	0.0001017	0.018	171.63	83.42	2.05742
7984112	RAB8B	RAB8B, member RAS oncogene family	0.0003061	0.0217	1231.06	598.43	2.05715
8065855	EDEM2	ER degradation enhancer, mannosidase alpha-like 2	0.000213	0.0206	410.39	199.67	2.05534
8128795	AKD1	adenylate kinase domain containing 1	0.0003874	0.0235	81.49	39.67	2.0542
8149555	PSD3	pleckstrin and Sec7 domain containing 3	0.000134	0.0186	239.27	116.65	2.05118
7919129			0.0003501	0.0226	268.86	131.15	2.05002
7894795			0.0009102	0.0298	34.13	16.66	2.04862
8180373	SUMO1	SMT3 suppressor of mif two 3 homolog 1 (S. cerevisiae)	0.0001787	0.0195	137.24	67.02	2.04775
8115814	SH3PXD2B	SH3 and PX domains 2B	0.0003011	0.0217	488.7	239.4	2.04135
8082003	EAF2	ELL associated factor 2	0.0003466	0.0226	120.68	59.14	2.04058
7894987			0.0008057	0.0287	32.69	16.02	2.04057
7892654			0.0001464	0.0189	268.62	131.71	2.03948
8161737			0.0009158	0.0298	38.29	18.83	2.03346
8169882	BCORL1	BCL6 corepressor-like 1	0.0001209	0.0183	188.03	92.52	2.03232
7981427	CKB	creatine kinase, brain	0.0001551	0.0189	135.61	66.75	2.03161
8132218	BBS9	Bardet-Biedl syndrome 9	0.0002562	0.0216	116.95	57.62	2.02968
7895457			0.0008691	0.0293	7.02	3.46	2.0289
8060949	ANKEF1	ankyrin repeat and EF-hand domain containing 1	0.0006241	0.0263	43.13	21.29	2.02583
8056222	DPP4	dipeptidyl-peptidase 4	0.0006294	0.0264	33.42	16.5	2.02545
8104607			0.0003515	0.0226	39.8	19.66	2.02442
8023401	CCDC68	coiled-coil domain containing 68	0.0002739	0.0217	83.99	41.51	2.02337
7904967			0.0002531	0.0216	374.14	185.04	2.02194
8131944	NFE2L3	nuclear factor (erythroid-derived 2)-like 3	0.0001341	0.0186	801.86	396.78	2.02092
8054308	TBC1D8	TBC1 domain family, member 8 (with GRAM domain)	0.0004216	0.0241	105.39	52.15	2.0209
8172022	TMEM47	transmembrane protein 47	0.0003999	0.0238	462.28	228.85	2.02001
7896513			0.0003957	0.0238	10.84	5.38	2.01487
8046003	GCA	grancalcin, EF-hand calcium binding protein	0.0005093	0.0251	131.47	65.29	2.01363
8142345	DOCK4	dedicator of cytokinesis 4	0.0001373	0.0186	217.27	108.09	2.01008
7988625	FAM227B	family with sequence similarity 227, member B	0.0002846	0.0217	32.46	16.16	2.00866
8127549	SLC17A5	solute carrier family 17 (anion/sugar transporter), member 5	0.0004604	0.0245	350.75	174.65	2.0083
8057506	FRZB	frizzled-related protein	0.0002907	0.0217	57.86	28.82	2.00763
7981960	SNORD116-6	small nucleolar RNA, C/D box 116-6	0.0002655	0.0216	113.93	56.77	2.00687
7904965	PDE4DIP	phosphodiesterase 4D interacting protein	0.0004416	0.0241	70.16	34.96	2.00686
7919627	HIST2H4A	histone cluster 2, H4a	0.0005141	0.0251	274.15	136.93	2.00212
8163275	KIAA0368	KIAA0368	0.0001547	0.0189	272.48	545.65	-2.00253
8012257	TP53	tumor protein p53	0.0001922	0.0198	381.27	763.62	-2.00283
8105348	GPX8	glutathione peroxidase 8 (putative)	0.0001532	0.0189	219.79	440.7	-2.0051
8135363	PIK3CG	phosphatidylinositol-4,5-bisphosphate 3-kinase, catalytic subunit gamma	0.000146	0.0189	64.63	130.09	-2.01284
8164269	ENG	endoglin	0.0002056	0.0201	532.08	1071.8	-2.01436
8145669	RBPMS	RNA binding protein with multiple splicing	0.0005221	0.0251	198.11	399.36	-2.01585
7940565	FADS2	fatty acid desaturase 2	0.0002245	0.021	393.11	793.04	-2.01735
8043902	PDCL3	phosducin-like 3	0.0002228	0.0209	90.21	181.99	-2.0174
8158446	NUP188	nucleoporin 188kDa	0.0001178	0.0183	417.14	843.75	-2.0227
8041360	TTC27	tetratricopeptide repeat domain 27	0.0003472	0.0226	90.69	183.54	-2.02382
7999044	CREBBP	CREB binding protein	0.0001646	0.019	298.44	606.16	-2.0311
8121794	SMPDL3A	sphingomyelin phosphodiesterase, acid-like 3A	0.0001091	0.0183	19.8	40.29	-2.03485
8157463	C9orf91	chromosome 9 open reading frame 91	0.000135	0.0186	51.98	105.9	-2.03732
8157905	MVB12B	multivesicular body subunit 12B	0.0001506	0.0189	48.42	98.67	-2.03779
8052735	CNRIP1	cannabinoid receptor interacting protein 1	0.0002035	0.0201	212.25	432.81	-2.03915
7932420	PTPLA	protein tyrosine phosphatase-like (proline instead of catalytic arginine), member A	0.0002962	0.0217	67.99	138.99	-2.04427
8146285	HGSNAT	heparan-alpha-glucosaminide N-acetyltransferase	0.0001589	0.0189	289.59	592.13	-2.04472
7990511	PTPN9	protein tyrosine phosphatase, non-receptor type 9	0.000401	0.0238	140.08	287.06	-2.04926
7994362	CCDC101	coiled-coil domain containing 101	0.0002541	0.0216	100.63	206.24	-2.04949
7967255	CLIP1	CAP-GLY domain containing linker protein 1	0.0001145	0.0183	186.58	383.67	-2.05633
7989069	PYGO1	pygopus homolog 1 (Drosophila)	0.0001201	0.0183	78.69	161.93	-2.05782
7893588			0.0002675	0.0216	27.69	56.99	-2.05814
8024900	UHRF1	ubiquitin-like with PHD and ring finger domains 1	0.0001698	0.0191	354.99	731.64	-2.06102
7941761	RHOD	ras homolog family member D	0.00021	0.0204	176.57	364.1	-2.06207
8151254	NCOA2	nuclear receptor coactivator 2	0.0006633	0.0268	59.75	123.29	-2.06343
8108080	PHF15	PHD finger protein 15	0.0001739	0.0192	113.17	233.99	-2.0676
8166500	ZFX	zinc finger protein, X-linked	0.0001387	0.0186	172.42	356.52	-2.06774
8156750	ANP32B	acidic (leucine-rich) nuclear phosphoprotein 32 family, member B	0.0001	0.0179	293.9	608.16	-2.06928
7914042	MAP3K6	mitogen-activated protein kinase kinase kinase 6	0.0001578	0.0189	63.16	130.72	-2.06966
7929689	MARVELD1	MARVEL domain containing 1	0.0001196	0.0183	103.93	215.14	-2.07005
8118345	CFB	complement factor B	0.0006576	0.0267	36.04	74.75	-2.07408
7945245	NTM	neurotrimin	0.0007955	0.0285	51.49	106.82	-2.07458
7895845			0.0001923	0.0198	19.32	40.3	-2.08592
7980580	GALC	galactosylceramidase	0.0004151	0.024	38.86	81.23	-2.09032
8021653	SERPINB8	serpin peptidase inhibitor, clade B (ovalbumin), member 8	0.0004086	0.024	287.56	602.11	-2.09386
7989834	VWA9	von Willebrand factor A domain containing 9	0.0001174	0.0183	332.48	696.94	-2.09619
8143270	ZC3HAV1L	zinc finger CCCH-type, antiviral 1-like	0.0004714	0.0246	97.23	203.86	-2.09668
8180123	VPS52	vacuolar protein sorting 52 homolog (S. cerevisiae)	0.0001475	0.0189	237.5	498	-2.09684
7945132	FLI1	Friend leukemia virus integration 1	0.0001399	0.0186	96.14	201.76	-2.09861
8021442	ZNF532	zinc finger protein 532	0.000266	0.0216	149.69	315	-2.10435
8001932	B3GNT9	UDP-GlcNAc:betaGal beta-1,3-N-acetylglucosaminyltransferase 9	0.000287	0.0217	63.04	132.67	-2.10454
7979663	RAB15	RAB15, member RAS oncogene family	0.0003149	0.0218	42.69	89.96	-2.10729
8103822	VEGFC	vascular endothelial growth factor C	0.0001289	0.0186	398.89	841.38	-2.1093
7944082	TAGLN	transgelin	0.0008555	0.0291	692.59	1461.4	-2.11005
7895963			0.0001381	0.0186	169.42	358.16	-2.11404
7986049	CRTC3	CREB regulated transcription coactivator 3	0.0003495	0.0226	186.43	394.19	-2.11441
8078330	RBMS3	RNA binding motif, single stranded interacting protein 3	8.5e-05	0.0172	181.4	383.56	-2.11444
7992552	MLST8	MTOR associated protein, LST8 homolog (S. cerevisiae)	0.0001937	0.0198	176.21	372.84	-2.11588
8014925	MED24	mediator complex subunit 24	8.47e-05	0.0172	235.76	499.28	-2.11775
7960362	LOC100128816	ACAH3104	0.0002421	0.0216	70.43	149.28	-2.11955
8123678	PXDC1	PX domain containing 1	0.0005774	0.0254	146.15	309.8	-2.11974
7901219	NSUN4	NOP2/Sun domain family, member 4	0.0001107	0.0183	105.49	223.89	-2.12238
7892771			0.0001197	0.0183	350.53	744.58	-2.12415
7974047	SSTR1	somatostatin receptor 1	0.0007632	0.028	94.18	200.84	-2.13251
8033025	DUS3L	dihydrouridine synthase 3-like (S. cerevisiae)	0.0001684	0.0191	65.06	138.79	-2.13326
7957890	UTP20	UTP20, small subunit (SSU) processome component, homolog (yeast)	9.77e-05	0.0178	158.03	337.46	-2.13542
7982204	HMGN2	high mobility group nucleosomal binding domain 2	0.0008527	0.0291	498.19	1069.75	-2.14727
7917304	MCOLN3	mucolipin 3	0.0001389	0.0186	58.18	124.97	-2.14799
7946142	PRKCDBP	protein kinase C, delta binding protein	0.000382	0.0233	190.57	410.16	-2.15228
8105153	NNT	nicotinamide nucleotide transhydrogenase	9.72e-05	0.0178	266.68	574.85	-2.15558
8014454	MYO19	myosin XIX	0.0001345	0.0186	144.69	312.06	-2.15675
7913655	ID3	inhibitor of DNA binding 3, dominant negative helix-loop-helix protein	8.76e-05	0.0172	194.44	419.38	-2.15686
8072817	CDC42EP1	CDC42 effector protein (Rho GTPase binding) 1	0.000382	0.0233	137.92	298.24	-2.16241
7906576	NCSTN	nicastrin	7.73e-05	0.0172	231.42	501.02	-2.16498
7928491	KAT6B	K(lysine) acetyltransferase 6B	0.0005315	0.0251	67.33	146.39	-2.17422
8063650	NPEPL1	aminopeptidase-like 1	8.5e-05	0.0172	56.64	123.54	-2.18114
8134821	MEPCE	methylphosphate capping enzyme	0.000343	0.0226	132.16	289.21	-2.18833
8030557	ATF5	activating transcription factor 5	0.0002609	0.0216	53	115.99	-2.18849
7954985	TMEM117	transmembrane protein 117	8.61e-05	0.0172	36.2	79.26	-2.1895
8157021	NIPSNAP3A	nipsnap homolog 3A (C. elegans)	0.0005219	0.0251	77.35	170.43	-2.20336
7914467	SPOCD1	SPOC domain containing 1	0.0009785	0.0304	95.63	211.01	-2.20653
8081838	ARHGAP31	Rho GTPase activating protein 31	0.0001696	0.0191	157.22	347.22	-2.2085
8047641	CYP20A1	cytochrome P450, family 20, subfamily A, polypeptide 1	0.0002954	0.0217	80.69	178.62	-2.21366
7961365	MANSC1	MANSC domain containing 1	0.0004992	0.0249	27.45	61.02	-2.22295
7963280	SMAGP	small cell adhesion glycoprotein	0.0001385	0.0186	172.04	382.54	-2.22355
8056545	STK39	serine threonine kinase 39	0.0004608	0.0245	156.62	348.77	-2.22685
7900183	MANEAL	mannosidase, endo-alpha-like	0.0002598	0.0216	59.89	134.69	-2.24896
8059642	SLC16A14	solute carrier family 16, member 14 (monocarboxylic acid transporter 14)	0.0006867	0.0272	36.98	83.59	-2.26041
7938528	PARVA	parvin, alpha	9.58e-05	0.0178	433.13	979.1	-2.26052
8065637	COMMD7	COMM domain containing 7	0.0002182	0.0207	136.22	308.7	-2.26619
8073397	ZC3H7B	zinc finger CCCH-type containing 7B	0.0002378	0.0216	150.85	342.68	-2.27166
8110289	NSD1	nuclear receptor binding SET domain protein 1	0.0001131	0.0183	105.47	239.91	-2.27468
8121502	GTF3C6	general transcription factor IIIC, polypeptide 6, alpha 35kDa	0.0005005	0.0249	116.26	264.99	-2.27929
8013191	FLII	flightless I homolog (Drosophila)	0.0003679	0.023	215.05	490.4	-2.2804
8059648			0.0007627	0.028	60.79	138.68	-2.2813
7992789	TNFRSF12A	tumor necrosis factor receptor superfamily, member 12A	9.41e-05	0.0178	621.3	1422.19	-2.28906
8050071	ADI1	acireductone dioxygenase 1	0.0004388	0.0241	239.97	549.94	-2.2917
7971015	SMAD9	SMAD family member 9	0.0002562	0.0216	83.87	192.67	-2.29725
8013399	ULK2	unc-51-like kinase 2 (C. elegans)	9.67e-05	0.0178	38.69	89.08	-2.3024
7949754	CLCF1	cardiotrophin-like cytokine factor 1	0.0001225	0.0183	83.24	192.77	-2.31583
7902023	RAVER2	ribonucleoprotein, PTB-binding 2	0.000436	0.0241	73.5	170.99	-2.32639
8010012	TEN1	TEN1 telomerase capping complex subunit homolog (S. cerevisiae)	7.99e-05	0.0172	46.4	108.64	-2.34138
8111892	OXCT1	3-oxoacid CoA transferase 1	7.22e-05	0.0172	166.09	389.33	-2.34409
8164587	TOR1A	torsin family 1, member A (torsin A)	6.19e-05	0.0171	131.5	308.73	-2.34776
7977340	BTBD6	BTB (POZ) domain containing 6	0.0006535	0.0267	78.52	186.16	-2.37086
7983157	TMEM62	transmembrane protein 62	0.000204	0.0201	81.75	194.58	-2.38018
7966829	WSB2	WD repeat and SOCS box containing 2	4.29e-05	0.0169	521.68	1247.75	-2.39179
8064216			0.0002906	0.0217	14.28	34.44	-2.41176
7971820	VPS36	vacuolar protein sorting 36 homolog (S. cerevisiae)	0.0001015	0.018	68.25	164.89	-2.41597
8157487	PAPPA	pregnancy-associated plasma protein A, pappalysin 1	0.0003185	0.0219	95.53	232.64	-2.43526
8080144	PARP3	poly (ADP-ribose) polymerase family, member 3	6.14e-05	0.0171	155	378.05	-2.43903
8084100	USP13	ubiquitin specific peptidase 13 (isopeptidase T-3)	0.0001901	0.0198	59.99	146.49	-2.44191
8088065	SFMBT1	Scm-like with four mbt domains 1	4.28e-05	0.0169	89.08	217.92	-2.44634
7894627			0.0005081	0.025	40.64	99.56	-2.4498
7933194	CXCL12	chemokine (C-X-C motif) ligand 12	5.26e-05	0.0169	447	1097.35	-2.45492
8043583	LOC285033	uncharacterized LOC285033	0.0001034	0.0182	28.91	71.03	-2.45694
7916808	SLC35D1	solute carrier family 35 (UDP-glucuronic acid/UDP-N-acetylgalactosamine dual transporter), member D1	0.0003427	0.0226	44.67	110.57	-2.47526
8071768	SMARCB1	SWI/SNF related, matrix associated, actin dependent regulator of chromatin, subfamily b, member 1	0.0001195	0.0183	136.86	340.53	-2.48816
7958455	UNG	uracil-DNA glycosylase	0.0002815	0.0217	181.45	455.4	-2.50978
7906133	PMF1	polyamine-modulated factor 1	0.0002131	0.0206	221.27	557.08	-2.51765
8051030	SLC5A6	solute carrier family 5 (sodium-dependent vitamin transporter), member 6	5.13e-05	0.0169	77.64	197.49	-2.54366
8075493	PATZ1	POZ (BTB) and AT hook containing zinc finger 1	0.0002364	0.0216	61.04	155.29	-2.54407
8137054	CUL1	cullin 1	3.24e-05	0.0169	280.04	713.9	-2.54928
8140170	GTF2IRD2	GTF2I repeat domain containing 2	3.87e-05	0.0169	23.55	60.6	-2.57325
7895725			9.01e-05	0.0173	2.68	6.93	-2.58582
8059413	DOCK10	dedicator of cytokinesis 10	0.0001285	0.0186	190.48	493.7	-2.59187
8112807	ARSB	arylsulfatase B	7.33e-05	0.0172	68.6	177.85	-2.59257
8052866	FAM136A	family with sequence similarity 136, member A	0.0004269	0.0241	146.05	385.99	-2.64286
7971573	RCBTB2	regulator of chromosome condensation (RCC1) and BTB (POZ) domain containing protein 2	0.0005427	0.0251	25.17	66.55	-2.64402
8026407	SYDE1	synapse defective 1, Rho GTPase, homolog 1 (C. elegans)	2.72e-05	0.0168	129.48	343.19	-2.65053
8003357	PIEZO1	piezo-type mechanosensitive ion channel component 1	2.72e-05	0.0168	137.41	365.59	-2.66058
8102050	SLC9B2	solute carrier family 9, subfamily B (NHA2, cation proton antiporter 2), member 2	0.0001505	0.0189	57.67	153.88	-2.66829
8096635	NFKB1	nuclear factor of kappa light polypeptide gene enhancer in B-cells 1	0.0001422	0.0188	162.1	434.56	-2.68081
8141950	RELN	reelin	7.11e-05	0.0172	49.31	132.31	-2.68323
8019842	TYMS	thymidylate synthetase	4.71e-05	0.0169	500.24	1346.08	-2.69087
8156476	PHF2	PHD finger protein 2	0.0001855	0.0198	109.49	297.15	-2.71395
8178917	VPS52	vacuolar protein sorting 52 homolog (S. cerevisiae)	0.0007395	0.0277	15.92	43.27	-2.71796
7957298	NAV3	neuron navigator 3	0.0002932	0.0217	129.77	359.27	-2.76851
8133504	GTF2I	general transcription factor IIi	0.0001134	0.0183	131.21	364.03	-2.77441
8132897	LANCL2	LanC lantibiotic synthetase component C-like 2 (bacterial)	0.000729	0.0277	97.19	271	-2.78835
7984298	DIS3L	DIS3 mitotic control homolog (S. cerevisiae)-like	4.65e-05	0.0169	60.23	168.77	-2.80209
7930181	AS3MT	arsenic (+3 oxidation state) methyltransferase	2.21e-05	0.0166	74.19	208.71	-2.81318
7906662	UFC1	ubiquitin-fold modifier conjugating enzyme 1	1.8e-05	0.0166	448	1276.85	-2.85011
8133549	GTF2IRD2B	GTF2I repeat domain containing 2B	0.0006714	0.027	6.91	19.7	-2.85094
8091678	VEPH1	ventricular zone expressed PH domain-containing 1	0.0001785	0.0195	40.4	115.2	-2.85149
8088680	EOGT	EGF domain-specific O-linked N-acetylglucosamine (GlcNAc) transferase	0.0006597	0.0267	91.07	260.62	-2.86175
8004521	MPDU1	mannose-P-dolichol utilization defect 1	2.82e-05	0.0168	305.79	875.56	-2.86327
7911096	EFCAB2	EF-hand calcium binding domain 2	0.0004091	0.024	13.14	37.69	-2.86834
8011407	TAX1BP3	Tax1 (human T-cell leukemia virus type I) binding protein 3	2.12e-05	0.0166	233.63	672.67	-2.87921
7915827	LRRC41	leucine rich repeat containing 41	2.6e-05	0.0168	131.32	382.46	-2.91243
7995206	TGFB1I1	transforming growth factor beta 1 induced transcript 1	0.0001109	0.0183	208.95	608.97	-2.91443
7934178	PCBD1	pterin-4 alpha-carbinolamine dehydratase/dimerization cofactor of hepatocyte nuclear factor 1 alpha	7.38e-05	0.0172	69.25	202.35	-2.92202
7960365	EFCAB4B	EF-hand calcium binding domain 4B	2.86e-05	0.0168	31.84	93.85	-2.94755
7902452	AK5	adenylate kinase 5	6.06e-05	0.0171	39.79	117.36	-2.94948
8061227	SLC24A3	solute carrier family 24 (sodium/potassium/calcium exchanger), member 3	0.0001051	0.0183	59.1	178.23	-3.01574
8117054	CAP2	CAP, adenylate cyclase-associated protein, 2 (yeast)	5.52e-05	0.017	325.67	982.29	-3.01621
7951535	KDELC2	KDEL (Lys-Asp-Glu-Leu) containing 2	0.0001528	0.0189	141.66	428.26	-3.02315
7987165	AVEN	apoptosis, caspase activation inhibitor	0.0001159	0.0183	51.51	156.86	-3.04523
8152512	TNFRSF11B	tumor necrosis factor receptor superfamily, member 11b	4.58e-05	0.0169	43.46	132.42	-3.04694
8154245	PDCD1LG2	programmed cell death 1 ligand 2	5.24e-05	0.0169	140.98	431.85	-3.0632
7935058	MYOF	myoferlin	7.3e-05	0.0172	265.29	814.7	-3.07098
7895054			0.0001222	0.0183	119.98	368.54	-3.07168
7925792	ZMYND11	zinc finger, MYND-type containing 11	1.71e-05	0.0166	73.18	225.14	-3.07652
7969129	PHF11	PHD finger protein 11	1.77e-05	0.0166	41.3	127.51	-3.08741
8168447	PBDC1	polysaccharide biosynthesis domain containing 1	0.0003146	0.0218	44.29	139.05	-3.13953
7986463	LRRK1	leucine-rich repeat kinase 1	0.0001528	0.0189	56.71	178.37	-3.1453
8145555	SCARA3	scavenger receptor class A, member 3	3.28e-05	0.0169	135.56	433.52	-3.19799
7922343	TNFSF4	tumor necrosis factor (ligand) superfamily, member 4	3.28e-05	0.0169	196.62	642.88	-3.26966
8176263	TAF9B	TAF9B RNA polymerase II, TATA box binding protein (TBP)-associated factor, 31kDa	1.18e-05	0.0166	349.32	1157.34	-3.31312
7993680	C16orf62	chromosome 16 open reading frame 62	1.03e-05	0.0166	85.47	283.7	-3.31929
8119034	BRPF3	bromodomain and PHD finger containing, 3	1.04e-05	0.0166	127.12	432.22	-3.40009
7954631	FAR2	fatty acyl CoA reductase 2	4.86e-05	0.0169	91.44	311.4	-3.40551
8134318	CASD1	CAS1 domain containing 1	1.15e-05	0.0166	61.97	211.37	-3.41084
8010061	SPHK1	sphingosine kinase 1	9.93e-05	0.0179	138.32	474.48	-3.43031
8003611	FAM57A	family with sequence similarity 57, member A	1.6e-05	0.0166	123.56	439.17	-3.55431
8030007	EMP3	epithelial membrane protein 3	2.11e-05	0.0166	328.74	1183.87	-3.60124
8150928	NSMAF	neutral sphingomyelinase (N-SMase) activation associated factor	1.36e-05	0.0166	75.48	283.78	-3.75967
8000574	NUPR1	nuclear protein, transcriptional regulator, 1	0.0001905	0.0198	52.54	218.03	-4.14979
8163807	PHF19	PHD finger protein 19	4.58e-05	0.0169	95.07	396.45	-4.17009
8151952	NIPAL2	NIPA-like domain containing 2	2.26e-05	0.0166	26.95	113.15	-4.19852
7974902	RHOJ	ras homolog family member J	0.000184	0.0198	117.09	509.14	-4.34828
7942596	SERPINH1	serpin peptidase inhibitor, clade H (heat shock protein 47), member 1, (collagen binding protein 1)	0.0001887	0.0198	152.79	677.95	-4.43714
8152617	HAS2	hyaluronan synthase 2	0.0008759	0.0293	87.62	596.9	-6.81237
